# Supplementary material for: Distribution, Multi-Index Assessment, and Sources of Heavy Metals in Surface Sediments of Zhelin Bay, a Typical Mariculture Area in Southern China
Source: Toxics. 2023 Feb 3;11(2):150. doi: 10.3390/toxics11020150 (PMC9961395; doi:10.3390/toxics11020150)
Supplement: Supplementary file 1 [file toxics-11-00150-s001.zip]

Archive with 1 entries (1 files):
- toxics-2176412-supplementary.pdf
